# Supplementary material for: Differential expression of genes identified by suppression subtractive hybridization in liver and adipose tissue of gerbils with diabetes
Source: PLoS One. 2018 Feb 2;13(2):e0191212. doi: 10.1371/journal.pone.0191212 (PMC5796689; doi:10.1371/journal.pone.0191212)
Supplement: S2 File — (ZIP) [file pone.0191212.s005.zip]

Archive with 3 entries (2 files):
- Un-altered western blot images-Supplementary Figure 2.pptx
- __MACOSX/
- __MACOSX/._Un-altered western blot images-Supplementary Figure 2.pptx
